# Supplementary material for: An Integrated In Silico, In Vitro and Tumor Tissues Study Identified Selenoprotein S (SELENOS) and Valosin-Containing Protein (VCP/p97) as Novel Potential Associated Prognostic Biomarkers in Triple Negative Breast Cancer
Source: Cancers (Basel). 2022 Jan 27;14(3):646. doi: 10.3390/cancers14030646 (PMC8833666; doi:10.3390/cancers14030646)
Supplement: Supplementary file 1 [file cancers-14-00646-s001.zip]

Archive with 1 entries (1 files):
- cancers-1565701-supplementary.pdf
